# Supplementary material for: Quantifying the Effects of Combination Trastuzumab and Radiation Therapy in Human Epidermal Growth Factor Receptor 2-Positive Breast Cancer
Source: Cancers (Basel). 2022 Aug 31;14(17):4234. doi: 10.3390/cancers14174234 (PMC9454606; doi:10.3390/cancers14174234)
Supplement: Supplementary file 1 [file cancers-14-04234-s001.zip]

Archive with 1 entries (1 files):
- cancers-1852933-supplementary.pdf
